# Supplementary material for: Cerebellar organoids model cell type-specific FOXP2 expression during human cerebellar development
Source: Dis Model Mech. 2025 Nov 14;18(11):dmm052290. doi: 10.1242/dmm.052290 (PMC12661646; doi:10.1242/dmm.052290)
Supplement: Table S4. Cerebellar regions (related to Fig. 4C). [file dmm-18-052290-TableS4.xlsx]

## Sheet: Table S4 (related to Fig.4C)
Fig 4C - cerebellar regions
Gene lists published by Aldinger et al., 2021. Performed bulk RNA-seq following laser-capture microdissection of human cerebellum.
Differentially expressed genes compared to bulk filtered by log2FC>1.5, FDR <0.05
GSEA geneset input:
Name	Gene list
RL	OLIG3	CALCA	RSPO1	CALCB	NEUROG1	WNT2B	RSPO3	ATP6V1C2	SLFN13	DPYD	TPBG	CCDC60	NPS	GLRA1	FCER2	MSX1	FBXO32	ACTC1	WDR72	CACNA2D4	OTX2	RSPO2	SLFN11	CRYAB	LMX1B	GALNT5	OPTC	NEUROD4	SULF1	BMP4	DCT	CENPW	EOMES	INSC	OLFML1	DSC3	LRIG3	PTPRQ	RPGRIP1	WNT1	ELN	LMX1A	DDN	CSRP2	SLIT2	FOXN4	KCNMB1	KCNJ2	PGM5
EGL	OR4M2	OR4N3P	MGP	GGNBP1	DYTN	NKX3-2	MCOLN3	UCN3	ATOH1	DAPL1	PMAIP1	TEX15	TNFRSF18	CYP11A1	FGF8	WDR72	CCER2	HS3ST3A1	CLDN4	RAB26	HMCN2	CRLF1	NRIP2	BTC	TNFSF13B	INSM2	SIX3	KCNG2	SPNS3	CES1	CHRND	CYYR1	CMTM7	DMKN	FGFR4	IP6K3	TRHDE	WNT10A	GALNT12	CLEC18A	ROR2	TCN1	SLC2A4	NMU	HSD11B2	KLK4	SFRP1	BARHL2	CRYBG3
PC	PRSS22	SST	NRK	CALB1	TLL2	IL22	CDH9	IGF1	SMPX	ITPKA	CASQ2	PADI1	GDF5	BSPRY	EBF2	PLEKHD1	WNT16	SEMA3A	IL20RA	PRKCG	THBS1	FGL2	HCG4	STRIP2	IL12RB2	EGFL6	BSPH1	SDR16C5	STK17B	LGALS7B	DHRS2	SPOCK3	SCN7A	ARG1	PDE11A	CFTR	DCDC2C	PNOC	FABP12	SEC14L6	IL1RAPL2	UGT3A2	RBM20	ARAP2	SLC5A10	PMCH	LTK	PCP2	ASPG
Sizes:
NAME	ORIGINAL SIZE	AFTER RESTRICTING TO DATASET
RL	627	515
EGL	612	516
PC	168	154
[truncated: 467 more columns]
