# Supplementary material for: Cerebellar organoids model cell type-specific FOXP2 expression during human cerebellar development
Source: Dis Model Mech. 2025 Nov 14;18(11):dmm052290. doi: 10.1242/dmm.052290 (PMC12661646; doi:10.1242/dmm.052290)
Supplement: Table S5. Cerebellar cell types (related to Fig. 4G). [file dmm-18-052290-TableS5.xlsx]

## Sheet: Table S4 (related to Fig.4C)
Fig 4C - cerebellar regions
Gene lists published by Aldinger et al., 2021. Performed bulk RNA-seq following laser-capture microdissection of human cerebellum.
Differentially expressed genes compared to bulk filtered by log2FC>1.5, FDR <0.05
GSEA geneset input:
Name	Gene list
RL	OLIG3	CALCA	RSPO1	CALCB	NEUROG1	WNT2B	RSPO3	ATP6V1C2	SLFN13	DPYD	TPBG	CCDC60	NPS	GLRA1	FCER2	MSX1	FBXO32	ACTC1	WDR72	CACNA2D4	OTX2	RSPO2	SLFN11	CRYAB	LMX1B	GALNT5	OPTC	NEUROD4	SULF1	BMP4	DCT	CENPW	EOMES	INSC	OLFML1	DSC3	LRIG3	PTPRQ	RPGRIP1	WNT1	ELN	LMX1A	DDN	CSRP2	SLIT2	FOXN4	KCNMB1	KCNJ2	PGM5
EGL	OR4M2	OR4N3P	MGP	GGNBP1	DYTN	NKX3-2	MCOLN3	UCN3	ATOH1	DAPL1	PMAIP1	TEX15	TNFRSF18	CYP11A1	FGF8	WDR72	CCER2	HS3ST3A1	CLDN4	RAB26	HMCN2	CRLF1	NRIP2	BTC	TNFSF13B	INSM2	SIX3	KCNG2	SPNS3	CES1	CHRND	CYYR1	CMTM7	DMKN	FGFR4	IP6K3	TRHDE	WNT10A	GALNT12	CLEC18A	ROR2	TCN1	SLC2A4	NMU	HSD11B2	KLK4	SFRP1	BARHL2	CRYBG3
PC	PRSS22	SST	NRK	CALB1	TLL2	IL22	CDH9	IGF1	SMPX	ITPKA	CASQ2	PADI1	GDF5	BSPRY	EBF2	PLEKHD1	WNT16	SEMA3A	IL20RA	PRKCG	THBS1	FGL2	HCG4	STRIP2	IL12RB2	EGFL6	BSPH1	SDR16C5	STK17B	LGALS7B	DHRS2	SPOCK3	SCN7A	ARG1	PDE11A	CFTR	DCDC2C	PNOC	FABP12	SEC14L6	IL1RAPL2	UGT3A2	RBM20	ARAP2	SLC5A10	PMCH	LTK	PCP2	ASPG
Sizes:
NAME	ORIGINAL SIZE	AFTER RESTRICTING TO DATASET
RL	627	515
EGL	612	516
PC	168	154
[truncated: 467 more columns]

## Sheet: Table S5 (related to Fig4G)
Fig 4G - cerebellar cell types
snRNAseq data from Sepp et al., 2024 from human developing cerebellar samples
Markers identified using scran::findMarkers() with options direction = "up", pval.type = "all"
GSEA geneset input:
Name	Gene list
ASTROGLIA	DHCR7	MASP1	TRDMT1	GPC4	MAPK10	BCAN	TMEM215	NTRK2	FRMPD2	CRB2	TGFB2	EDNRB	BARD1	BMPR1B	LRIG1	TLCD1	CCDC198	MT2P1	AQP4	CYP26B1	GAS1	RPL21P23	MC5R	ZIC3	KLHL25	CLDN10	ADGRV1	VEPH1	WNT3	MSTN	SMOC1	TNC	SLC35F1	PDLIM3	NES	ITGB8	HSPB1P1	SLC4A4	EFEMP1	FAT3	DDAH1	CEP162	RASSF10	MSX2	CXCR4	INTU	GRID2	GDF10	PCSK5
MENINGEAL	MT-CO3	NID1	PAPLN	CEMIP	EMILIN3	COL3A1	NBL1	COL1A1	CCBE1	ATP10D	ADGRA2	CPXM1	TCN2	EDA	ROR2	ZIC1	PLAGL1	FLVCR2	ZBTB16	IRS1	ADD3	STK39	VCAN	KERA	IGFBP4	WNT4	TRAF5	THSD4	ADAMTS17	SMG6	IGF1	COL6A3	SVIL	ACSS3	ADGRD1	TPCN1	IGDCC4	SUSD4	NR2F1	ARHGAP20	NGFR	PHACTR2	EDN3	MMP14	EHBP1	HIF3A	RBP1	LUM	COL5A1
GC/UBC	RTN1	RSPO3	RPL21P28	RPS3A	STUM	CENPW	TPBG	BRD7	NELFB	PGM5	ESR2	GLRA1	BARHL1	NFIB	SLFNL1	KCNH5	COL25A1	XPO4	GPSM2	RPS27	TRPM3	DCLRE1C	RPL35AP31	RPS3AP4	COL19A1	ZNF654	RPS17	CNTNAP2	SLC35F3	RPL10	TMEM132D	FRMPD1	DDX31	ASNSP1	CLYBL	EMC3-AS1	KNL1	ZNF367	RTKN2	GK5	ERI2	TMSB4X	NPS	RPL10A	KIF7	MELK	DCDC1	CDK1	RFC3
MURAL/ENDOTH	LEF1	EGFL7	ETS1	NOSTRIN	CGNL1	PLXDC1	BTNL9	COBLL1	RELL1	PEAK1	ITGB1	PDGFRB	CDH6	HIGD1B	CLDN5	SH2D3C	EDNRA	NOTCH3	SNTB1	SNRK	MYO1B	ENG	TFPI	GJC1	FLT1	NDUFA4L2	CCDC3	SLC7A1	PDE8B	GALNT18	NECTIN2	CALD1	ERG	ADGRF5	EPAS1	MYH9	KANK3	ABCC9	SLC2A3	DCBLD1	TRPC6	ARHGAP42	SMTN	COL4A1	DLC1	CYTH3	PDZD2	ITGA1	IGFBP7
IMMUNE	RHBDF2	CD53	CGAS	HLA-DQA1	ST3GAL6	HLA-DRB9	PAQR5	STX7	VASH1	CASP1	AMDHD2	TBC1D1	ACTR3	PLA2G7	LPXN	LDLRAD4	CXCL16	RIN2	DPP4	C12orf42	ZFP36L1	PTPRJ	HLA-B	TBC1D12	SLC4A7	LILRB2	CD69	ABHD15	C1QB	OSCAR	ARHGAP27	ABCC4	KRT8P12	CCL3L3	GRB2	CD74	IL18	RABEP1	ARHGAP24	CLEC2D	TEP1	ATP6V1B2	HSPBAP1	CEBPA	HPGDS	SIGLEC10	TLR1	CTSC	CACNA1D
OLIGO	MAP4K5	BACE1	CD46	MVB12B	GNPTG	HCN2	RAB30	SLAIN1	SSR4	FEZ1	PDE4B	SHB	FAAH	SPOCK3	SLC35D2	PLIN3	KLHL4	ACTN2	SGK3	ARL8A	DMBT1	B3GAT1	SFTPC	LRRTM3	CTNNA3	NR0B1	GSN	PSRC1	MAL	C10orf90	POLR2F	PDE6B	SOX10	QDPR	SYNJ2	CHADL	HPN	MT3	JOSD2	PPP2R2B	TMTC4	ADORA1	CYTH1	DNAH17	NPHP3	SHTN1	USP31	IKZF2	UAP1L1
NTZ_NEUROBLAST	TRAK1	LRGUK	IGFBPL1	AKT3	NKAIN3	PDK1	INSM1	BNIP3	PLEKHA6	UBE2QL1	CHD7	KALRN	ZNF83	KLF7	NEK7	EBPL	IGF2BP1	RPL7P15	SSBP3	GPI	EBF1	AKAP6	NAV2	ATOH1	CRIM1	CHST8	HS3ST5	OLIG3	DENND1B	AGAP1	LNPK	LRRN1	RERE	KSR1	PBX4	SUMF1	HUNK	AFAP1	SORCS2	ZNF532	KMT2E	SRRM4	CDON	CCND2	POU3F2	CNTN4	CASZ1	VEGFA	ENOX2
ISTHMIC_NEUROBLAST	RHBDL3	ZNF462	MAP3K13	GPR173	WDFY3	P2RX3	NRCAM	OTP	GFRA1	PAX5	SLIT1	PTBP2	PSD3	RGMB	EN2	BICD1	KCNQ1	NSD1	NCAN	MYH10	MAP2	PAK3	PAX8	TOX3	DLG5	THSD7A	PAX7	GREB1	KLHL14	AGO1	CHD2
UBC	RSPO2	PTPRO	KIF12	MPP3	KHDRBS2	HDAC9	SULF1	LINGO2	LECT2	RERG	NWD2	SAMD3	TMEM237	ST6GAL2	SEMA3A	GRIA2	MID1	TRPC3	EOMES	QRFPR
GC	FXYD6	RPSAP4	RPS4XP20	LINC02210	PXMP2	CELP	PLA1A	LEFTY1	OVCH2	TACR2	NEK4P2	RNASEH1P2	BTF3P7	ABCF2P2	UPF3AP1	RPL32P31	EIF1P4	SERPINA5	RPL36AP40	PRTN3	FOXS1	PLPP4	NACAP2	HNRNPA1P42	FAM135B	GRM1	TBL1YP1	OFD1P6Y	RPS4XP21	GCOM1	RPS6P16	RPS24P8	RPS27AP9	KRT222	FKBP1C	SIGLEC20P	RPL21P13	TNNC1	RPL10P14	TRIM43CP	PDPK2P	NOTUM	RPS27P15	CALHM1	UQCRFS1P1	RPL29P33	DNAJC19P6	STAG3L5P	RPL12P33
INTERNEURON	MGAT4C	DUSP10	SHC3	SLC5A1	FRMPD4	SLN	BHLHE22	EPHA8	LGALS13	GJB3	TLL1	CLCNKA	KIT	KIRREL3	SLC6A5	UNC5C	GAD2	EML5	ANO4	NPPC	SGCD	ZNF521	NKAIN2	PRDM8	CACNB4	DKK1	XKR4	LRRC38	PABPC1P11	GRIA3	B4GALT6	SLC32A1	DISP3	RGS7BP	IGFBP5	OLFM3	ARSFP1	CACNG3
ISTH_N	BACH2	NEGR1	PRDM6	TMEM232	SAMD5	CTNNA2	SORBS2	PCSK1	NXPH1	SCG2	GLCCI1	SLC2A13	C1QL4	NELL2	PCSK2	DGKI	CACNA2D1
GLUT_DN	CCDC65	PDZD7	VOPP1	SNTG1	UCHL1	SDR16C6P	GRM5	ADGRL3	PLPPR1	GABRA2	ZNF804B	NTNG1	MYT1L	TSPAN13	DLGAP1	ZFHX2	CHRNA2	ZNF804A	ELAVL2	PIGX	PCDH17	NEUROD6	MTCYBP21	CHL1
GABA_DN	TOX	GALNTL6	SSTR1	VWA3B	SLC24A4	LIN7A	CSMD3	PITPNC1	SEZ6	LRRC4C	NYAP2	CHRM3	LUZP2	NETO1	KCNQ5	ESRRG	LRRTM4	CACNB2	ZFHX4	C8orf34	GRIK4	MEST	POU3F4	BASP1	SLC44A5	CNTN5	THSD7B	GRM3	HNF4G	NRG1	PTPRK	CDK14
PURKINJE	ESRRB	CDS1	HS6ST3	KCNV1	CA8	TAF4B	DAB1	LINGO3	LYPD1	LRRC3B	KCNMA1	FOXP2	ISLR2	AUTS2	SH3RF1	PTGER3	EPHA5	NTM	SKOR2	DPY19L2P1	CHST11	NETO2	ADGRL2	NRP2	SLC1A6	CNTNAP4	SIAH3	COL24A1	EPHA4	TULP3P1	BCL11A	VENTXP7
GLUTAMATERGIC_UNCERTAIN	MT-CO1	SLC22A31	ZNF600	CBLN3	FUNDC2	ATP2B3	RAB39B	SYBU	PPP1R7	FAHD2A	PIN1	ANKS6	COX8A	CHAD	EFR3A	SLC25A27	XPA	SCN1B	HDDC2	GALNT17	AMPH	NDUFB9	CDH18	GNAS	CYB5A	DNAJC12	ZRANB2	CALN1	IQSEC3	MISP3	ABCC8	ABCA5	DDX24	CALM3	RAB3IP	RUNDC3A	UQCRH	RAB37	ZNF702P	FBXL16	RBFOX3	COX7C	EIF4E3	GABRA1	RNF208	SUCLG1	SV2B	CDH22	AURKAIP1
Sizes:
NAME	ORIGINAL SIZE	AFTER RESTRICTING TO DATASET	STATUS
GC	906	360
GLUT_DN	38	24
ASTROGLIA	138	91
NTZ_MIXED	3		Rejected!
PURKINJE	62	32
PARABRACHIAL	17		Rejected!
VZ_NEUROBLAST	19		Rejected!
GABA_DN	46	32
ISTH_N	20	17
GABA_MB	19		Rejected!
INTERNEURON	61	38
UBC	28	20
IMMUNE	826	657
GC/UBC	92	61
OLIGO	1099	749
NORADRENERGIC	15		Rejected!
MURAL/ENDOTH	59	49
ERYTHROID	0		Rejected!
NTZ_NEUROBLAST	77	63
MENINGEAL	335	286
ISTHMIC_NEUROBLAST	38	31
GLUTAMATERGIC_UNCERTAIN	637	544
[truncated: 700 more columns]

## Sheet: Table S6 (related to Fig5C)
Fig 5C. FOXP2-ChIP targets significantly differentially expressed in mNEON-sorted cerebellar organoid RNAseq
ChIP data from Spiteri et al., 2007 and Vernes et al., 2007
ChIP dataset	mNeon+ CbO
Spiteri	sig increased	POU4F2, PKIA, CRH, SNCB, GABBR1, MCF2, HOXA6, DPP6, HAS1, RAB27B
Spiteri	sig decreased	ATP1A2, SLC4A4, PLS3, SMOC1, PON2, TGFB2, PAX3, PRND, LIPG, EVC, SLC4A2, EPHA2, MEOX1, FOLR1, WNT1, DISC1, CER1, RRAS, LENEP
Vernes	sig increased	PTGER3, SPOCK3, GABBR1, HAS1
Vernes	sig decreased	ATP1A2, SLC4A4, SOX21, SELENBP1, MFGE8, PAX3, FLT1, SORBS3, SMAD3, COL9A1, PDE1C, TPM2, ELL2, FOLR1, PLA2R1, ISLR, RAD51AP1, NEUROG1, IFI30, SOD3, PLAUR, CER1, FMO4, SLC22A3, LENEP

## Sheet: Table S7 (related to Fig5D)
Fig 5D - overlap between genes differentially expressed in presence/absence of FOXP2 with cerebellar organoid data
	Hickey et al 2019
	hDN+FOXP2 vs hDN Ctrl			mNeon pos vs neg
Gene	log2FoldChange	padj	result	mNeon-positive cerebellar organoid cells
ADCY1	0.44172	0.000992467	Sig.up	Sig.up
ARHGAP20	0.337993	0.0122684	Sig.up	Sig.up
ASIC4	0.493258	0.00160452	Sig.up	Sig.up
ATP2B3	0.417655	0.0178276	Sig.up	Sig.up
C11orf87	0.377213	0.0375974	Sig.up	Sig.up
C1QL4	0.837612	5.85e-07	Sig.up	Sig.up
CAMK2B	0.362241	0.0292872	Sig.up	Sig.up
CAMKV	0.830909	8.5e-17	Sig.up	Sig.up
CDH10	0.474283	0.000707317	Sig.up	Sig.up
CELF4	0.517196	1.62e-06	Sig.up	Sig.up
CHD5	0.355452	0.0178321	Sig.up	Sig.up
CSMD2	0.512921	0.000279812	Sig.up	Sig.up
DIRAS2	0.345669	0.00655158	Sig.up	Sig.up
DMTN	0.526591	0.00432452	Sig.up	Sig.up
DRP2	0.458101	0.000179816	Sig.up	Sig.up
ELMO1	0.45412	0.000289768	Sig.up	Sig.up
ELMOD1	0.446441	0.0126217	Sig.up	Sig.up
FOXP2	3.05596	8.61e-103	Sig.up	Sig.up
GABRA3	0.462073	0.0136197	Sig.up	Sig.up
GOLGA7B	0.47237	0.00462633	Sig.up	Sig.up
GPR12	0.525422	0.00649604	Sig.up	Sig.up
GPR88	0.366041	0.0480541	Sig.up	Sig.up
GRIN1	0.661539	4.79e-05	Sig.up	Sig.up
GRM3	0.490975	0.0122684	Sig.up	Sig.up
GRM5	0.475529	0.000734194	Sig.up	Sig.up
GSG1L	0.630798	0.000283755	Sig.up	Sig.up
HPCAL4	0.405043	0.00332317	Sig.up	Sig.up
IQSEC3	0.347318	0.0232589	Sig.up	Sig.up
KCNJ9	0.424555	0.0129275	Sig.up	Sig.up
KIF26B	0.515183	3.71e-07	Sig.up	Sig.up
LRRTM2	0.311978	0.022338	Sig.up	Sig.up
MAPT	0.313266	0.0327724	Sig.up	Sig.up
MYT1L	0.36764	0.00707409	Sig.up	Sig.up
NEGR1	0.640611	1.02e-06	Sig.up	Sig.up
NKAIN2	0.834145	3.74e-11	Sig.up	Sig.up
NRSN1	0.577848	4.96e-05	Sig.up	Sig.up
NSG1	0.319551	0.0124432	Sig.up	Sig.up
NTM	0.822525	4.02e-13	Sig.up	Sig.up
OPCML	0.976948	4.25e-21	Sig.up	Sig.up
PDYN	1.57783	6e-29	Sig.up	Sig.up
PPP2R2C	0.673367	7.92e-08	Sig.up	Sig.up
PTPN5	0.535755	0.000432319	Sig.up	Sig.up
PTPRR	0.437725	0.0125742	Sig.up	Sig.up
RAB11FIP4	0.336688	0.00677541	Sig.up	Sig.up
RAPGEF5	0.585297	1.1e-05	Sig.up	Sig.up
RASGRF1	1.03917	2.32e-14	Sig.up	Sig.up
SCG2	0.46812	0.000311718	Sig.up	Sig.up
SCN1A	0.304213	0.0312914	Sig.up	Sig.up
SCN2A	0.411954	0.00510693	Sig.up	Sig.up
SH3GL3	0.462089	0.017612	Sig.up	Sig.up
SLC12A5	0.607976	4.9e-05	Sig.up	Sig.up
SLC35F4	0.633573	0.000488804	Sig.up	Sig.up
SLC6A17	0.899234	5.14e-09	Sig.up	Sig.up
SLCO5A1	0.35064	0.00796273	Sig.up	Sig.up
SNCB	0.567151	0.00138926	Sig.up	Sig.up
SPTB	0.479073	0.00415335	Sig.up	Sig.up
ST8SIA6	0.723842	3.63e-05	Sig.up	Sig.up
STK32B	0.448087	6.2e-05	Sig.up	Sig.up
SUSD4	0.420013	0.0292872	Sig.up	Sig.up
SYT13	0.479163	0.000633512	Sig.up	Sig.up
SYT16	0.46066	0.000691898	Sig.up	Sig.up
SYT5	0.427488	0.0225787	Sig.up	Sig.up
SYT7	0.78213	2.72e-07	Sig.up	Sig.up
TNR	0.368924	0.00734121	Sig.up	Sig.up
VSNL1	0.472499	0.00322968	Sig.up	Sig.up
XKR4	0.46775	0.000749603	Sig.up	Sig.up
ZCCHC12	0.390024	0.00358177	Sig.up	Sig.up
CA8	-0.553963	0.000284366	Sig.down	Sig.up
CDH13	-0.420519	0.000977533	Sig.down	Sig.up
GABBR2	-0.336985	0.00448613	Sig.down	Sig.up
HS3ST5	-0.534598	0.00472196	Sig.down	Sig.up
KCNIP1	-0.607437	4.45e-08	Sig.down	Sig.up
PDGFB	-0.729376	2.25e-08	Sig.down	Sig.up
PLD5	-0.540368	2.19e-08	Sig.down	Sig.up
AK7	0.442832	0.0119932	Sig.up	Sig.down
APLNR	0.534303	0.00628211	Sig.up	Sig.down
APOL4	0.36147	0.0186123	Sig.up	Sig.down
BBOX1	0.413763	0.00186414	Sig.up	Sig.down
C7orf57	0.428626	0.0238058	Sig.up	Sig.down
CAPSL	0.703382	6.34e-05	Sig.up	Sig.down
CCDC170	0.350219	0.0238058	Sig.up	Sig.down
CFAP126	0.636388	7.06e-07	Sig.up	Sig.down
CFAP52	0.72556	4.76e-06	Sig.up	Sig.down
CFAP77	0.422575	0.0343364	Sig.up	Sig.down
COBL	0.420374	0.0136197	Sig.up	Sig.down
COL2A1	1.2218	2.61e-17	Sig.up	Sig.down
CPXM2	0.396696	0.0232067	Sig.up	Sig.down
DAW1	0.586931	0.000180737	Sig.up	Sig.down
DCDC1	0.67504	2.42e-05	Sig.up	Sig.down
DCT	0.356098	0.00527401	Sig.up	Sig.down
DNAI1	0.43275	0.043686	Sig.up	Sig.down
EFHD1	0.683066	4.62e-07	Sig.up	Sig.down
ENKUR	0.380662	0.0126205	Sig.up	Sig.down
ETNPPL	0.624152	0.00064424	Sig.up	Sig.down
GAS1	0.347473	0.0274254	Sig.up	Sig.down
GDF10	0.647151	2.18e-05	Sig.up	Sig.down
GDPD2	0.371586	0.0299393	Sig.up	Sig.down
HSPB8	0.801113	6.47e-07	Sig.up	Sig.down
ITIH5	0.447068	0.00734857	Sig.up	Sig.down
LRRC10B	0.507936	0.0117889	Sig.up	Sig.down
MAK	0.494844	0.00838477	Sig.up	Sig.down
NTNG2	0.408837	0.0480541	Sig.up	Sig.down
NTRK2	0.316782	0.0219394	Sig.up	Sig.down
PAX6	0.401364	0.00406983	Sig.up	Sig.down
PCDH18	0.666476	1.35e-07	Sig.up	Sig.down
PCSK9	0.837285	1.04e-07	Sig.up	Sig.down
PYGM	0.731998	2.93e-06	Sig.up	Sig.down
RSPH1	0.373446	0.0360686	Sig.up	Sig.down
RSPH4A	0.397011	0.0037572	Sig.up	Sig.down
SCUBE2	0.48748	0.00155256	Sig.up	Sig.down
SFRP2	0.72503	4.61e-07	Sig.up	Sig.down
SPAG8	0.470246	0.00920729	Sig.up	Sig.down
SPEF1	0.44229	0.0413636	Sig.up	Sig.down
TEKT1	0.546103	0.00115628	Sig.up	Sig.down
TKTL1	0.842452	6.7e-08	Sig.up	Sig.down
TNFRSF19	0.358834	0.00879495	Sig.up	Sig.down
TPPP3	0.572128	0.000883592	Sig.up	Sig.down
VCAM1	0.377213	0.00225566	Sig.up	Sig.down
VWA3A	0.726193	3.24e-07	Sig.up	Sig.down
ACTA2	-0.392625	0.0291804	Sig.down	Sig.down
AHNAK	-0.309729	0.00561504	Sig.down	Sig.down
ATP1A2	-0.37935	0.00361735	Sig.down	Sig.down
BAMBI	-0.442327	5.4e-05	Sig.down	Sig.down
BMP7	-0.526793	3.24e-06	Sig.down	Sig.down
C4orf19	-0.435573	0.00432452	Sig.down	Sig.down
CALD1	-0.470828	2.74e-06	Sig.down	Sig.down
CALU	-0.371946	0.000168185	Sig.down	Sig.down
CCDC80	-0.451304	0.00160594	Sig.down	Sig.down
CCND1	-0.630145	1.48e-05	Sig.down	Sig.down
CGNL1	-0.414689	0.0149367	Sig.down	Sig.down
CLDN1	-0.589483	0.000303195	Sig.down	Sig.down
COL11A1	-0.594804	1.26e-06	Sig.down	Sig.down
COL14A1	-1.16794	1.11e-16	Sig.down	Sig.down
COL1A2	-0.486066	0.00103101	Sig.down	Sig.down
COL4A6	-0.309662	0.00988611	Sig.down	Sig.down
COL5A2	-0.598231	1.5e-11	Sig.down	Sig.down
CRYAB	-0.470274	0.00250679	Sig.down	Sig.down
CTSV	-0.474077	0.00546754	Sig.down	Sig.down
DAB2	-0.493874	0.000214557	Sig.down	Sig.down
EFEMP1	-0.574154	8.03e-07	Sig.down	Sig.down
EGR1	-0.420515	0.00486225	Sig.down	Sig.down
EMP2	-0.334198	0.00406983	Sig.down	Sig.down
ENPP2	-0.40715	0.00107656	Sig.down	Sig.down
EPAS1	-0.362499	0.0392981	Sig.down	Sig.down
ETV5	-0.594601	0.000118123	Sig.down	Sig.down
FAM114A1	-0.345243	0.0265591	Sig.down	Sig.down
FOXO1	-0.467559	5.38e-06	Sig.down	Sig.down
FSTL1	-0.419298	8.4e-06	Sig.down	Sig.down
GALNT5	-0.565903	0.00125402	Sig.down	Sig.down
GJA1	-0.415568	5.2e-07	Sig.down	Sig.down
GNG11	-0.353394	0.00185004	Sig.down	Sig.down
GPC4	-0.481298	2.32e-06	Sig.down	Sig.down
GRHL3	-0.459345	0.0122684	Sig.down	Sig.down
HEG1	-0.389033	2.67e-05	Sig.down	Sig.down
HTRA1	-0.305547	0.00672712	Sig.down	Sig.down
IGFBP7	-0.526338	0.00422553	Sig.down	Sig.down
ISLR	-0.980639	1.91e-13	Sig.down	Sig.down
ITGA2	-0.455565	0.000125246	Sig.down	Sig.down
ITGB5	-0.455765	0.000124306	Sig.down	Sig.down
KCNJ2	-0.651427	2.04e-07	Sig.down	Sig.down
KDELR3	-0.726506	1.17e-05	Sig.down	Sig.down
KIAA1217	-0.302845	0.0249057	Sig.down	Sig.down
LCTL	-0.506871	0.00500258	Sig.down	Sig.down
LPL	-0.635182	0.000105244	Sig.down	Sig.down
MATN2	-0.415225	0.000377883	Sig.down	Sig.down
MFAP4	-0.726055	5.19e-08	Sig.down	Sig.down
MFGE8	-0.376276	0.0404639	Sig.down	Sig.down
MYO1E	-0.666108	4.65e-14	Sig.down	Sig.down
NID1	-0.46763	4.63e-07	Sig.down	Sig.down
NQO1	-0.466655	2.44e-05	Sig.down	Sig.down
OLFML2A	-0.590714	4.08e-05	Sig.down	Sig.down
PDE1C	-0.349524	0.000883592	Sig.down	Sig.down
PDGFRB	-0.361281	0.031092	Sig.down	Sig.down
PGM5	-0.524054	0.000170801	Sig.down	Sig.down
PI15	-0.886542	1.34e-11	Sig.down	Sig.down
PLXND1	-0.489167	0.0136197	Sig.down	Sig.down
PRSS35	-0.38276	0.0362094	Sig.down	Sig.down
PTGR1	-0.347598	0.0184587	Sig.down	Sig.down
RASSF3	-0.600727	4.63e-07	Sig.down	Sig.down
RBM20	-0.350647	0.00830788	Sig.down	Sig.down
RPRM	-0.431933	0.0219593	Sig.down	Sig.down
RRAS	-0.416699	0.037627	Sig.down	Sig.down
SDC2	-0.638732	2.42e-09	Sig.down	Sig.down
SERPINE1	-0.509466	0.00631651	Sig.down	Sig.down
SERPINH1	-0.520426	4.38e-06	Sig.down	Sig.down
SLC2A12	-0.34138	0.0140325	Sig.down	Sig.down
SLIT2	-0.428601	0.000159651	Sig.down	Sig.down
SPARC	-0.326319	0.00903345	Sig.down	Sig.down
STON1	-0.436828	0.000446298	Sig.down	Sig.down
STRA6	-0.901248	1.27e-08	Sig.down	Sig.down
TFPI2	-0.392147	0.00622676	Sig.down	Sig.down
TGFB2	-0.316849	0.0434994	Sig.down	Sig.down
TGFBR2	-0.59969	9.29e-06	Sig.down	Sig.down
THSD4	-0.641973	4.28e-05	Sig.down	Sig.down
TNFRSF11B	-0.507709	0.000725544	Sig.down	Sig.down
TTYH2	-0.347228	0.0181795	Sig.down	Sig.down
A1BG	0.436943	0.0425861	Sig.up	no.change
ABCC9	0.465022	0.00360662	Sig.up	no.change
ACTR3B	0.400638	0.00030798	Sig.up	no.change
ADAMTSL1	0.367032	0.0263986	Sig.up	no.change
ADCYAP1R1	0.420395	0.000186966	Sig.up	no.change
ADD2	0.361222	0.000576071	Sig.up	no.change
ADRA2C	0.807134	1.65e-06	Sig.up	no.change
ALPK3	0.558926	0.000319456	Sig.up	no.change
ANK3	0.402843	0.000432319	Sig.up	no.change
ARHGAP36	1.723	5.07e-34	Sig.up	no.change
ARPP21	1.00236	1.9e-10	Sig.up	no.change
ASCL1	0.549468	4.16e-06	Sig.up	no.change
BCL11A	0.309831	0.00498633	Sig.up	no.change
BRINP2	0.966347	1.43e-18	Sig.up	no.change
C2orf50	0.430014	0.0478907	Sig.up	no.change
C5orf49	0.412804	0.0168735	Sig.up	no.change
C8orf34	0.657823	2e-05	Sig.up	no.change
CACNA1A	1.04786	3.34e-12	Sig.up	no.change
CACNA1D	0.467799	0.00812847	Sig.up	no.change
CACNA1E	0.656923	1.69e-07	Sig.up	no.change
CACNA1G	0.464377	0.00342273	Sig.up	no.change
CACNA2D3	0.502707	0.00655158	Sig.up	no.change
CADPS	0.344233	0.00049197	Sig.up	no.change
CALB1	0.716143	1.52e-05	Sig.up	no.change
CAMK4	0.495621	0.000106301	Sig.up	no.change
CCDC13	0.562829	0.00105526	Sig.up	no.change
CCDC40	0.334593	0.0245117	Sig.up	no.change
CD38	0.487218	0.000691898	Sig.up	no.change
CD8A	0.490813	0.0122684	Sig.up	no.change
CDC42EP2	0.71256	9.78e-06	Sig.up	no.change
CDON	0.327285	0.00252452	Sig.up	no.change
CFAP46	0.369757	0.0321009	Sig.up	no.change
CFAP54	0.379282	0.0242606	Sig.up	no.change
CNR1	0.726075	3e-20	Sig.up	no.change
CNTNAP2	0.451095	0.0024234	Sig.up	no.change
CNTNAP4	0.568682	3.98e-07	Sig.up	no.change
COL12A1	0.609246	1.83e-06	Sig.up	no.change
COLCA2	0.457753	0.0311391	Sig.up	no.change
CPEB3	0.377494	0.0134806	Sig.up	no.change
CRHR2	0.811454	1.65e-06	Sig.up	no.change
CRY1	0.312158	0.045003	Sig.up	no.change
CTNNA2	0.519162	1.02e-06	Sig.up	no.change
DAB1	0.855246	2.8e-11	Sig.up	no.change
DACT1	0.569733	5.19e-08	Sig.up	no.change
DCHS2	0.325358	0.0126783	Sig.up	no.change
DGKH	0.401873	0.00297274	Sig.up	no.change
DNAH11	0.679128	2.11e-06	Sig.up	no.change
DNAH7	0.387824	0.00288365	Sig.up	no.change
DNAH9	0.551951	0.000261388	Sig.up	no.change
DNM1	0.454446	0.00180697	Sig.up	no.change
DOK6	0.322066	0.0192598	Sig.up	no.change
DRC3	0.443133	0.00629809	Sig.up	no.change
DSCAM	0.432827	0.00135125	Sig.up	no.change
DUSP10	0.462941	0.00949149	Sig.up	no.change
DYRK2	0.322481	0.0242917	Sig.up	no.change
EDN3	1.90399	2.89e-38	Sig.up	no.change
EFCAB12	0.59241	0.000125289	Sig.up	no.change
EGFLAM	0.71882	2.51e-05	Sig.up	no.change
ELAVL2	0.347088	0.0415401	Sig.up	no.change
ELFN2	0.444758	0.0157206	Sig.up	no.change
EMID1	0.421825	0.00830788	Sig.up	no.change
EMILIN3	0.481825	0.0122684	Sig.up	no.change
EPB41L4B	0.37684	0.0292872	Sig.up	no.change
ERC2	0.360712	0.0250345	Sig.up	no.change
FAM167A	0.55629	7.32e-05	Sig.up	no.change
FAM183A	0.607377	0.00108958	Sig.up	no.change
FANK1	0.379084	0.0415401	Sig.up	no.change
FAT2	0.979208	2.37e-09	Sig.up	no.change
FGF14	1.14859	1.88e-21	Sig.up	no.change
FHAD1	0.470384	0.00629809	Sig.up	no.change
FHDC1	0.450087	0.02525	Sig.up	no.change
FLRT2	0.325677	0.0263025	Sig.up	no.change
GAD2	0.581183	1.08e-05	Sig.up	no.change
GAP43	0.406734	0.000298548	Sig.up	no.change
GNG3	0.582482	0.000155185	Sig.up	no.change
GNG4	0.328189	0.00406983	Sig.up	no.change
GPR158	0.550317	0.00046233	Sig.up	no.change
GPR179	0.459239	0.00655158	Sig.up	no.change
GPR63	0.4261	0.02679	Sig.up	no.change
GRIK2	0.505091	0.00359949	Sig.up	no.change
HAS3	0.520343	0.00190605	Sig.up	no.change
HEPH	0.396357	0.00479379	Sig.up	no.change
HILPDA	0.318136	0.0350477	Sig.up	no.change
HIVEP2	0.313409	0.00210882	Sig.up	no.change
HS6ST2	0.391857	0.0313464	Sig.up	no.change
HSD17B6	0.51093	0.0107025	Sig.up	no.change
HYDIN	0.475294	0.000490633	Sig.up	no.change
IL33	0.503287	0.00127362	Sig.up	no.change
ITGA9	0.730294	8.29e-08	Sig.up	no.change
KCNA5	0.40538	0.0387002	Sig.up	no.change
KCNB1	0.512704	0.000204682	Sig.up	no.change
KCNIP4	0.322627	0.0194584	Sig.up	no.change
KIAA0319	0.403502	0.0141953	Sig.up	no.change
KIF9	0.451648	0.00926664	Sig.up	no.change
LRRC7	0.366573	0.0449749	Sig.up	no.change
MAP3K1	0.340553	0.00700939	Sig.up	no.change
MAP3K19	0.547531	0.00121653	Sig.up	no.change
MDGA2	0.413824	0.00205546	Sig.up	no.change
MOK	0.410412	0.00109874	Sig.up	no.change
MYO16	0.345126	0.00791351	Sig.up	no.change
MYO7A	0.593308	5.48e-05	Sig.up	no.change
NECAB1	0.381789	0.0462883	Sig.up	no.change
NEK5	0.741662	4.4e-06	Sig.up	no.change
NELL2	0.761947	2.37e-13	Sig.up	no.change
NGEF	0.454304	0.00997434	Sig.up	no.change
NMB	0.619457	2.63e-06	Sig.up	no.change
NOS1AP	0.355933	0.0208105	Sig.up	no.change
NPTX1	0.534744	0.00160594	Sig.up	no.change
NPTXR	0.385149	0.00505981	Sig.up	no.change
NRIP3	0.370196	0.0139654	Sig.up	no.change
NT5DC3	0.579197	1.26e-06	Sig.up	no.change
PADI2	0.76772	1.32e-08	Sig.up	no.change
PCDH8	0.541667	0.000960626	Sig.up	no.change
PDE1B	0.709562	3.98e-07	Sig.up	no.change
PDE7B	0.430334	0.00962893	Sig.up	no.change
PITPNM3	0.363647	0.00989928	Sig.up	no.change
PLCB1	0.582588	1.05e-07	Sig.up	no.change
PLPP4	0.660037	6.7e-05	Sig.up	no.change
PLXNA4	0.317797	0.0184494	Sig.up	no.change
PPARGC1A	0.537082	5.69e-05	Sig.up	no.change
PPFIA3	0.410606	0.0415401	Sig.up	no.change
PPP1CC	0.36707	0.00800744	Sig.up	no.change
PPP1R17	0.583107	0.00198453	Sig.up	no.change
PRIMA1	0.669692	9.47e-05	Sig.up	no.change
PRR29	0.598637	0.000827093	Sig.up	no.change
RARB	0.713124	1.16e-11	Sig.up	no.change
RASD2	0.378105	0.0436879	Sig.up	no.change
RGMB	0.35809	9.47e-05	Sig.up	no.change
RGS8	0.675181	9.72e-09	Sig.up	no.change
RNF165	0.380315	0.000720482	Sig.up	no.change
ROPN1L	0.535119	0.00582593	Sig.up	no.change
RYR3	0.449597	0.000517648	Sig.up	no.change
SCRT2	0.440691	0.0139413	Sig.up	no.change
SERTAD4	0.454486	0.00664576	Sig.up	no.change
SHANK2	0.340115	0.0117704	Sig.up	no.change
SHISA2	0.359296	0.0235647	Sig.up	no.change
SHISA6	0.484429	0.000249697	Sig.up	no.change
SLC26A7	0.512351	0.00230927	Sig.up	no.change
SLC4A10	0.604326	2.28e-06	Sig.up	no.change
SLC6A12	0.476233	0.00590824	Sig.up	no.change
SLC6A13	0.723139	2.93e-07	Sig.up	no.change
SOWAHA	0.451385	0.0359538	Sig.up	no.change
STMN4	0.353083	0.00127855	Sig.up	no.change
SYT1	0.347406	0.016244	Sig.up	no.change
SYT4	0.917864	6.93e-14	Sig.up	no.change
SYTL3	0.460931	0.0238058	Sig.up	no.change
TENM4	0.440845	0.000297663	Sig.up	no.change
TF	0.330561	0.00369636	Sig.up	no.change
TFAP2E	0.554085	0.00359949	Sig.up	no.change
TMEM132B	0.444266	9.03e-05	Sig.up	no.change
TMEM200A	0.41387	0.0129402	Sig.up	no.change
TMPRSS5	0.373642	0.0225472	Sig.up	no.change
TNFRSF25	0.400189	0.0409568	Sig.up	no.change
TRH	0.551737	0.00439814	Sig.up	no.change
TRIM47	0.438061	0.0365135	Sig.up	no.change
TSHZ1	0.425057	0.00110252	Sig.up	no.change
TTLL9	0.444906	0.00544118	Sig.up	no.change
UBXN11	0.395032	0.0192598	Sig.up	no.change
WIPF3	0.558279	2.08e-05	Sig.up	no.change
WNT2B	0.597449	5.36e-06	Sig.up	no.change
ZMYND10	0.604761	0.000104383	Sig.up	no.change
A2M	-0.429904	0.0011481	Sig.down	no.change
ABCB1	-0.740462	2.19e-08	Sig.down	no.change
ABCC3	-0.491251	0.0160113	Sig.down	no.change
ADAMTS17	-0.58878	0.000687688	Sig.down	no.change
ADAMTS18	-0.949069	2.74e-09	Sig.down	no.change
ADAMTS9	-0.720374	1.07e-10	Sig.down	no.change
AGPAT4	-0.353873	0.02037	Sig.down	no.change
AJAP1	-0.31559	0.0464663	Sig.down	no.change
ALDH1B1	-0.517011	7.37e-06	Sig.down	no.change
AMIGO2	-0.426648	0.00157834	Sig.down	no.change
AMOTL2	-0.397052	0.00630808	Sig.down	no.change
APOBEC3C	-0.483638	0.0115898	Sig.down	no.change
ARHGAP29	-0.423627	0.00132897	Sig.down	no.change
ASTN2	-0.348732	0.0020955	Sig.down	no.change
BCAR3	-0.336794	0.0126217	Sig.down	no.change
BVES	-0.301566	0.0476845	Sig.down	no.change
C3orf52	-0.511011	0.00109225	Sig.down	no.change
CABLES1	-0.553944	0.000432319	Sig.down	no.change
CALR	-0.303912	0.00511144	Sig.down	no.change
CARD10	-0.427517	0.0364939	Sig.down	no.change
CCL2	-0.479485	0.000490633	Sig.down	no.change
CEMIP	-0.64458	1.47e-09	Sig.down	no.change
CHN1	-0.44508	0.000802865	Sig.down	no.change
CHODL	-0.80036	1.11e-16	Sig.down	no.change
CHRDL1	-0.617072	8.71e-10	Sig.down	no.change
CHST7	-0.572836	0.000285975	Sig.down	no.change
COL4A3	-0.577251	0.000116342	Sig.down	no.change
COL4A4	-0.486813	0.00221402	Sig.down	no.change
COL8A2	-0.450671	0.0130408	Sig.down	no.change
COTL1	-0.302839	0.0103982	Sig.down	no.change
CPM	-0.752802	8.21e-06	Sig.down	no.change
CPT1A	-0.337185	0.0129275	Sig.down	no.change
CREB3L2	-0.354103	0.00711727	Sig.down	no.change
CRIM1	-0.782325	3.57e-15	Sig.down	no.change
CSRP2	-0.381073	0.000802865	Sig.down	no.change
DAPK2	-0.414146	0.0208105	Sig.down	no.change
DLC1	-0.575086	0.000116342	Sig.down	no.change
DMD	-0.311994	0.0292872	Sig.down	no.change
DOCK10	-0.322031	0.0132661	Sig.down	no.change
DUSP6	-0.62511	3.38e-06	Sig.down	no.change
ECE1	-0.360686	0.0372586	Sig.down	no.change
EDN1	-1.13794	6.39e-16	Sig.down	no.change
EHD4	-0.55063	0.00046233	Sig.down	no.change
ELOVL1	-0.349602	0.0132661	Sig.down	no.change
EPDR1	-0.371046	0.00435417	Sig.down	no.change
EPHB3	-0.495756	0.0037572	Sig.down	no.change
EVA1A	-0.438208	0.0456016	Sig.down	no.change
FAT1	-0.410653	1.62e-06	Sig.down	no.change
FBLN5	-0.465043	3.35e-05	Sig.down	no.change
FBN1	-0.424915	0.00278087	Sig.down	no.change
FBN2	-0.366597	0.000619245	Sig.down	no.change
FBXO32	-0.347373	0.0313464	Sig.down	no.change
FERMT2	-0.301418	0.045419	Sig.down	no.change
FNDC1	-0.750394	1.69e-07	Sig.down	no.change
FRMPD1	-0.523162	0.00128134	Sig.down	no.change
GALNT10	-0.449614	2.98e-08	Sig.down	no.change
GALNT13	-0.433408	0.0141473	Sig.down	no.change
GLIPR1	-0.347944	0.0409791	Sig.down	no.change
GNS	-0.481388	1.82e-09	Sig.down	no.change
GPR83	-1.05898	1.44e-19	Sig.down	no.change
HBEGF	-0.43922	0.00049197	Sig.down	no.change
HCN1	-0.404812	0.0230575	Sig.down	no.change
HERPUD1	-0.304234	0.0199101	Sig.down	no.change
HIVEP1	-0.332861	0.00278319	Sig.down	no.change
HOPX	-0.587047	1.1e-07	Sig.down	no.change
HRH1	-0.387582	0.00482619	Sig.down	no.change
IER3	-0.503788	0.0124432	Sig.down	no.change
IGFBP3	-0.73592	1.59e-06	Sig.down	no.change
IL1RAP	-0.402939	0.00587949	Sig.down	no.change
IMMP2L	-0.325816	0.0165544	Sig.down	no.change
ITGAV	-0.420525	0.000966638	Sig.down	no.change
ITPR1	-0.385607	0.0033023	Sig.down	no.change
LAMB1	-0.338718	0.0026281	Sig.down	no.change
LATS2	-0.339443	0.0291264	Sig.down	no.change
LAYN	-0.484826	0.0112289	Sig.down	no.change
LGMN	-0.351703	0.0219576	Sig.down	no.change
LGR4	-0.470321	0.00043573	Sig.down	no.change
LMCD1	-0.580258	1.92e-05	Sig.down	no.change
LMOD1	-0.564686	0.000523225	Sig.down	no.change
LNX2	-0.342167	0.016244	Sig.down	no.change
LOXL2	-0.432404	0.0414777	Sig.down	no.change
LPCAT2	-1.09526	1.69e-16	Sig.down	no.change
LRAT	-0.350884	0.0150346	Sig.down	no.change
LTBP2	-0.444342	0.0284815	Sig.down	no.change
MCC	-0.37283	0.000184836	Sig.down	no.change
MET	-0.541896	2.85e-05	Sig.down	no.change
MFSD2A	-0.317501	0.0311642	Sig.down	no.change
MMP2	-0.658063	8.4e-11	Sig.down	no.change
MRPS6	-0.382942	0.00104776	Sig.down	no.change
MSRB3	-0.409152	0.000345407	Sig.down	no.change
MYH9	-0.492062	0.00173938	Sig.down	no.change
MYLK	-0.800437	6.03e-07	Sig.down	no.change
NACC2	-0.374985	0.0281291	Sig.down	no.change
NCAN	-0.306197	0.01651	Sig.down	no.change
NEDD9	-0.657724	1.96e-13	Sig.down	no.change
NOMO2	-0.339156	0.0191267	Sig.down	no.change
NPR3	-0.492422	0.00731678	Sig.down	no.change
NRG1	-0.405451	0.00120784	Sig.down	no.change
NT5E	-0.465635	0.0020955	Sig.down	no.change
NTF3	-0.439325	0.0415401	Sig.down	no.change
NTNG1	-0.713254	9.16e-09	Sig.down	no.change
P4HB	-0.327493	0.0342336	Sig.down	no.change
PANX1	-0.350669	0.00728808	Sig.down	no.change
PARVA	-0.311219	0.00339138	Sig.down	no.change
PELI2	-0.348998	0.00775349	Sig.down	no.change
PERP	-0.350285	0.0141473	Sig.down	no.change
PIP5K1B	-0.497998	0.00190605	Sig.down	no.change
PLAU	-0.650692	4.15e-07	Sig.down	no.change
PLPP2	-0.433655	0.0485314	Sig.down	no.change
PNOC	-0.366128	0.0260762	Sig.down	no.change
PRMT6	-0.3085	0.0129402	Sig.down	no.change
PRSS12	-0.565172	0.00126877	Sig.down	no.change
RAB11FIP1	-0.691419	1.72e-13	Sig.down	no.change
RAB31	-0.32536	0.00401073	Sig.down	no.change
RASGRF2	-0.409439	0.00128765	Sig.down	no.change
RASSF8	-0.343731	0.016244	Sig.down	no.change
RBBP8	-0.351766	0.00849093	Sig.down	no.change
RGS5	-0.849509	1.54e-15	Sig.down	no.change
RGS9	-0.401553	0.0441883	Sig.down	no.change
RPH3A	-0.433923	0.00504015	Sig.down	no.change
RRBP1	-0.354698	0.0261436	Sig.down	no.change
SCD	-0.312612	0.00230927	Sig.down	no.change
SEMA3A	-0.636026	1e-06	Sig.down	no.change
SEMA3C	-0.492749	0.00156165	Sig.down	no.change
SEMA6D	-0.348158	0.0180551	Sig.down	no.change
SERPINE2	-0.331019	0.00582623	Sig.down	no.change
SH3BP4	-0.324858	0.0126217	Sig.down	no.change
SLC1A5	-0.60058	0.000881944	Sig.down	no.change
SLC5A3	-0.596131	1.19e-05	Sig.down	no.change
SPRY1	-0.42487	0.0129275	Sig.down	no.change
SPRY2	-0.359505	0.00115628	Sig.down	no.change
SPRY4	-0.410069	0.00122962	Sig.down	no.change
STARD13	-0.423628	0.000785423	Sig.down	no.change
STEAP3	-0.401054	0.0192598	Sig.down	no.change
STK17A	-0.521864	0.000687688	Sig.down	no.change
SVEP1	-0.537747	0.00172624	Sig.down	no.change
SWAP70	-0.340766	0.00406983	Sig.down	no.change
SYBU	-0.337173	0.00385301	Sig.down	no.change
SYNPO2	-0.369254	0.02679	Sig.down	no.change
SYTL2	-0.345301	0.0128576	Sig.down	no.change
TAGLN	-0.485462	0.00446041	Sig.down	no.change
TBC1D8B	-0.418897	0.0316412	Sig.down	no.change
TENM3	-0.497003	1.51e-08	Sig.down	no.change
TGFA	-0.670699	2.04e-05	Sig.down	no.change
THBS1	-0.757989	5.82e-08	Sig.down	no.change
TLN2	-0.355517	0.00227814	Sig.down	no.change
TMEM163	-0.343828	0.0077261	Sig.down	no.change
TNNC1	-0.45664	0.0276672	Sig.down	no.change
TPBG	-0.389911	0.00281645	Sig.down	no.change
TPM1	-0.508414	1.92e-06	Sig.down	no.change
TRAM2	-0.475062	6.84e-07	Sig.down	no.change
TRPC4	-0.547566	0.000465997	Sig.down	no.change
VAT1L	-0.383033	0.000488804	Sig.down	no.change
VCL	-0.388913	4.4e-05	Sig.down	no.change
VEGFA	-0.443043	0.000609996	Sig.down	no.change
WFDC1	-0.313793	0.0498172	Sig.down	no.change
WIF1	-0.901193	1.27e-08	Sig.down	no.change
ZNF185	-0.458067	0.0225472	Sig.down	no.change
C1orf95	0.427313	0.000529799	Sig.up	notpresent
C7	0.500194	0.00830788	Sig.up	notpresent
EFCAB1	0.397763	0.0101686	Sig.up	notpresent
FAM101A	0.629983	0.000435386	Sig.up	notpresent
FAM155B	0.517992	0.00406983	Sig.up	notpresent
FAM84A	0.511522	1.36e-07	Sig.up	notpresent
FGF19	0.38862	0.0435825	Sig.up	notpresent
FRMD7	0.350598	0.0168786	Sig.up	notpresent
GUCY1A3	0.687417	1.58e-05	Sig.up	notpresent
HMP19	0.313815	0.00731678	Sig.up	notpresent
HSD11B1	0.444752	0.000966753	Sig.up	notpresent
LGALS12	0.524942	0.00173938	Sig.up	notpresent
MAATS1	0.472312	0.000234765	Sig.up	notpresent
2004-03-01	0.848136	2.56e-09	Sig.up	notpresent
OTOL1	0.865764	5.86e-09	Sig.up	notpresent
ARSE	-0.50246	0.0084567	Sig.down	notpresent
C10orf54	-0.510163	0.0111019	Sig.down	notpresent
C5orf46	-0.469633	0.0151258	Sig.down	notpresent
CRHBP	-0.710722	1.27e-05	Sig.down	notpresent
CTGF	-0.785326	3.63e-17	Sig.down	notpresent
CYR61	-0.734799	8.15e-10	Sig.down	notpresent
CYTL1	-0.637909	0.000435386	Sig.down	notpresent
F2RL2	-0.50807	0.00024858	Sig.down	notpresent
FAM196B	-0.495905	0.013801	Sig.down	notpresent
KIAA1161	-0.477529	3.53e-07	Sig.down	notpresent
KIRREL	-0.456465	3.82e-06	Sig.down	notpresent
MMP19	-0.687632	0.000111839	Sig.down	notpresent
RNASE1	-0.489492	0.0164169	Sig.down	notpresent
SLC5A1	-0.470655	0.0194584	Sig.down	notpresent
TEK	-0.586016	0.00044905	Sig.down	notpresent
TMPRSS7	-0.466409	0.000517648	Sig.down	notpresent

## Sheet: Table S8 (related to Fig5E)
Fig 5E. Disease-associated gene lists
GSEA geneset input:
Name	Gene list
JOUBERT	AHI1	ARL13B	ARMC9	B9D1	B9D2	C2CD3	CC2D2A	CEP104	CEP120	CEP164	CEP290	CEP41	CEP83	CLUAP1	CSPP1	HYLS1	IFT172	INPP5E	KIAA0586	KIAA0753	KIF7	MKS1	NPHP1	NPHP4	OFD1	PDE6D	PIBF1	RPGRIP1L	TCTN1	TCTN2	TCTN3	TMEM107	TMEM138	TMEM216	TMEM231	TMEM237	TMEM67
ALZ	ABCA7	ACE	ACP2	ADAMTS20	AGFG2	ANKHD1	ANKHD1-EIF4EBP3	AP4M1	APBB3	APOE	APP	BCAM	CASS4	CBLC	CBX3	CCDC25	CCDC81	CD33	CEND1	CLCN1	CNPY4	CR1	CR1L	CR2	CYP3A43	DHX33	DTNBP1	EIF4EBP3	ELMO1	EPHX2	ESCO2	FAM209B	FNBP4	GAL3ST4	GAS2L2	GP1BA	GPD2	GRIN3B	HLA-DPA1	HSF5	IGHG3	IGIP	IMPA2	INCA1	INPP5D	KCNH6	KIF1C	KLHL40	LDB3
CBLM	AHDC1	AP1S2	ARMC9	AUTS2	B4GALT1	BCL11A	BRAF	BUB1B	CASK	CCDC22	CDC42	CDKN1C	CHD7	DDX3X	DKC1	DPYSL5	EBF2	EBF3	FGFR1	FOXC1	FOXP1	FZD3	HRAS	INSIG1	KIF4A	L1CAM	LAMC1	MACF1	MAST1	NID1	OPHN1	PDGFRB	PITX2	PMM2	PPP1CB	PTF1A	PUS3	RARS2	SETD2	SHANK3	SPTAN1	STXBP1	TCF4	TMLHE	TUBA1A	TUBB2A	USP9X	WDR37	WNT1
CAS	BRPF1	CDK13	CHD3	DDX3X	DIP2C	EBF3	ERF	GNAO1	GNB1	HNRNPK	KAT6A	KDM5C	MEIS2	PHF21A	POGZ	PURA	RBFOX3	SETBP1	SETD1A	SETD1B	SHANK3	SPAST	TAOK2	TNRC6B	TRIP12	UPF2	WDR5	ZBTB18	ZFHX4	ZNF142
ID	ADNP	AHDC1	ANKRD11	ARHGEF9	ARID1B	ARIH1	ASXL1	ASXL3	AUTS2	BCL11A	BRAF	BRPF1	CA5B	CAMK2A	CASK	CBL	CDK13	CDKL5	CHAMP1	CHD2	CHD3	CHD4	CHMP2A	CIDEC	CLTC	CNKSR2	CNOT3	COL23A1	CREBBP	CSNK2A1	CSNK2B	CTCF	CTNNB1	CUL3	CYP27C1	DCX	DDX3X	DNM1	DNMT3A	DYRK1A	EBF3	EEF1A2	EFTUD2	EHMT1	EIF4A2	EIF4EBP1	EP300	FAM200A	FAM98A
ASD	ABAT	ABCA13	ABCA7	ABL2	ACE	ACHE	ACTB	ACTL6B	ACTN4	ACY1	ADA	ADCY3	ADCY5	ADK	ADORA3	ADSL	ADNP	ABCA10	ADGRL1	ADSS2	AFF2	AGAP1	AGAP2	AGBL4	AGMO	AGTR2	AHDC1	AHI1	AHNAK	AKAP9	ALDH1A3	ALDH1L1	ALDH5A1	ALG6	AMPD1	ANK2	AMT	AGAP5	AGO1	AGO2	AGO3	AGO4	ABCE1	ANK3	ANKRD11	ANKRD17	ANKS1B	ANXA1	AP1S2
SCA	ADH1C	AFG3L2	ATN1	ATXN1	ATXN10	ATXN2	ATXN3	ATXN7	BEAN1	CACNA1A	CAPN1	DAB1	ELOVL4	ELOVL5	EP300	FAT2	FGF14	GJB1	GLUD2	ITPR1	KCNC3	KCND3	KCNJ10	KIF26B	MAPT	MYADM	NEFL	NOP56	PDYN	PLD3	PPP2R2B	PRKCG	SLC4A1	SPTBN2	SYNE1	SYT14	TBP	TGM6	TMEM240	TTC19	TTPA
Sizes:
NAME	ORIGINAL SIZE	AFTER RESTRICTING TO DATASET	STATUS
ASD	1118	1111
ID	186	178
ALZ	119	115
CBLM	54	52
JOUBERT	39	37
SCA	44	41
CAS	32	30
[truncated: 1,062 more columns]

## Sheet: Table S9 (related to Fig5H)
Fig 5H
GSEA geneset input:
Name	Gene list
ASD.UP	LAP3	CD99	TMEM176A	CFLAR	UPF1	TNFRSF12A	MGST1	FYN	PTBP1	PLAUR	SLC25A39	MTMR11	WWTR1	HGF	SAMD4A	BIRC3	RRAGD	VIM	CD44	BTN3A1	MAP2K3	TIMP2	MYO16	TG	ARHGAP6	LTBP1	ARHGEF5	HEBP2	EIF2AK2	MCOLN3	ZFR	PHF21B	SOAT1	SEC61A1	ATP2B4	PARP12	ALDH18A1	RPL18	U2AF2	EYA2	CHI3L2	SBNO2	HMG20B	GNAI3	NTN1	ME1	PPP2R5A	TNFRSF1A	CBFB
SCZ.UP	TSPAN6	SEMA3F	CD99	TMEM176A	SLC7A2	KDM1A	PDK4	ST7	UPF1	PRKAR2B	WDR54	ITGA2B	MAP3K14	TMEM132A	TNFRSF12A	TTC22	GTF2IRD1	MARK4	TKTL1	PAX6	RHBDF1	BAIAP3	TEAD3	SYN1	JARID2	CAMK1G	MGST1	MMP25	NISCH	ANOS1	AKAP8L	PLAUR	GABRA3	MAN2B2	MVP	RWDD2A	DDX11	HEBP1	GPRC5A	MAMLD1	MTMR11	XYLT2	CHDH	SLC11A1	WWTR1	ATP1A2	HGF	FHL1	BIRC3
BD.DOWN	CYP26B1	CASP10	SYPL1	TRAF3IP3	SEMA3G	MRC2	ANLN	CDH1	ARAP2	JKAMP	NFE2L3	FOXC1	CROCC	ZC3H11A	ST3GAL6	SLC12A2	ANKRD44	CD84	OSBPL3	VASH1	TRIB2	TFRC	RHOBTB1	CELSR1	ZNF37A	PLD1	REXO2	ITM2A	STX7	PGR	COBLL1	KCNK2	SERTAD4	ZMPSTE24	MECOM	ABCB1	EPS15	CETP	MMP2	SPTLC1	MAP3K1	BLNK	SH3BP1	SAMD15	SLC8A3	ZMYND8	FERMT1	LIPG	RNF125
BD.UP	SEMA3F	MAD1L1	KDM1A	UPF1	DHX33	ITGA2B	TNFRSF12A	TTC22	GTF2IRD1	MARK4	BAIAP3	TEAD3	CYB561	NISCH	MTMR11	SLC11A1	CCDC28A	HSF2	NCAPH2	MAP2K3	TMSB10	CYP46A1	ATP6V1H	XK	DKK3	LETMD1	AKR7A2	DGKG	FLYWCH1	CDH3	DGAT2	RPL18	EPN1	GSTO2	SMARCD1	ZBTB11	TNFRSF1A	METTL22	SMG6	EPHA8	NCK2	MGAT4A	RPS6KA2	AP1M1	SDHA	SNCB	TUBA3D	MKRN2	MCM6
SCZ.DOWN	NIPAL3	CYP51A1	BAD	HS3ST1	CYP26B1	DBNDD1	CASP10	SARM1	VPS50	SLC25A13	SPPL2B	MSL3	GDE1	TMEM98	CX3CL1	CACNA1G	ETV1	USH1C	VPS41	PROM1	PAFAH1B1	CDKL5	CYTH3	SYPL1	SPAG9	PKD1	TRAF3IP3	VTA1	SEMA3G	SLC6A13	HIVEP2	MRC2	ANLN	ERCC1	CLDN11	RNF14	TACC3	ZMYND11	CLCA4	SLC38A5	ZNF582	MARCO	CYP24A1	ADGRA2	SPAST	NRXN3	RB1CC1	AGPAT4	MIPEP
ASD.DOWN	HECW1	CYP26B1	ICA1	ARF5	SPPL2B	PRKAR2B	WDR54	ARHGAP44	NOS2	CACNA2D2	ADAM22	RHOBTB2	HEATR5B	UQCRC1	HIVEP2	SLC6A7	MBTPS2	CLDN11	MDH1	SLC38A5	SYT13	NRXN3	GABRA1	NDUFS1	ANK1	FUT8	TUBG2	ZFYVE16	PSMA4	SLC4A8	MAPK9	PIK3CB	FSTL4	OPN3	PLEKHH1	HPF1	CDK14	RASGRF1	POLR3E	TARBP1	LZTS1	MON2	APPBP2	ADCK1	CDON	SLC12A2	NTHL1	ERBB3	CYB5R4
Sizes:
NAME	ORIGINAL SIZE	AFTER RESTRICTING TO DATASET	STATUS
SCZ.UP	2275	2134
SCZ.DOWN	2073	1886
ASD.UP	701	667
ASD.DOWN	799	740
BD.UP	655	603
BD.DOWN	356	338
[truncated: 2,085 more columns]
